# Supplementary material for: DeepRegFinder: deep learning-based regulatory elements finder
Source: Bioinform Adv. 2024 Jan 14;4(1):vbae007. doi: 10.1093/bioadv/vbae007 (PMC10858349; doi:10.1093/bioadv/vbae007)
Supplement: vbae007_Supplementary_Data [file vbae007_supplementary_data.zip]

Archive with 3 entries (3 files):
- SUPPL FIGURES.docx
- Suppl Tables.docx
- Supplemental Information.docx
